# Supplementary material for: Adverse Events as a Function of Biological Sex in a Multicenter Clinical Trial of Melanoma Vaccines
Source: Cancers (Basel). 2024 Nov 20;16(22):3882. doi: 10.3390/cancers16223882 (PMC11592796; doi:10.3390/cancers16223882)
Supplement: Supplementary file 1 [file cancers-16-03882-s001.zip]

Archive with 1 entries (1 files):
- cancers-3294021-supplementary.pdf
